# Supplementary material for: The Effects of 1-O-Acetylbritannilactone Isolated from Inula britannica Flowers on Human Neutrophil Elastase and Inflammation of RAW 264.7 Cells and Zebrafish Larvae
Source: Molecules. 2023 May 24;28(11):4320. doi: 10.3390/molecules28114320 (PMC10254531; doi:10.3390/molecules28114320)
Supplement: Supplementary file 1 [file molecules-28-04320-s001.zip]

Archive with 1 entries (1 files):
- molecules-2403641-supplementary.pdf
